# Supplementary material for: Selenite as a dual apoptotic and ferroptotic agent synergizes with EGFR and KRAS inhibitors with epigenetic interference
Source: Clin Epigenetics. 2023 Mar 2;15:36. doi: 10.1186/s13148-023-01454-4 (PMC9983273; doi:10.1186/s13148-023-01454-4)
Supplement: Supplementary file 2 — Additional file 2: Table S1 Antibodies used in this study. Table S2 Primers for RT-qPCR. [file 13148_2023_1454_MOESM2_ESM.xlsx]

## Sheet: Suppl Table 1
Supplementary Table 1. Antibodies used in this study
Protein	Company	Product #
Cleaved PARP	Cell Signaling Technology	9541S
Cleaved caspase 3	Cell Signaling Technology	9664S
Cleaved caspase 8	Cell Signaling Technology	9749
Cytochrome C	Invitrogen	MS-1192-PO
BIM	Cell Signaling Technology	2933
NOXA	Cell Signaling Technology	14766
p44/42 MAPK	Cell Signaling Technology	4695
p-ERK 1/2	Cell Signaling Technology	9101s
p-38	Cell Signaling Technology	8690P
p-p38	Cell Signaling Technology	4511S
ERN1	Cell Signaling Technology	2679
BiP	Cell Signaling Technology	3177
ATF4	Cell Signaling Technology	11815
DDIT3	Cell Signaling Technology	2895
CHAC1	ThermoFisher Scientific	OTI4A11
DNMT1	Cell Signaling Technology	13537
TET1	Cell Signaling Technology	16312
GAPDH	Merck	MAB374
Rabbit Anti-Mouse Immunoglobulins/HRP	DAKO	P0161
Goat Anti-Rabbit Immunoglobulins/HRP	DAKO	P0448

## Sheet: Suppl Table 2
Supplementary Table 2. Primers for RT-qPCR
Sequence name		Base sequence (5' to 3')
ATF4	Sense	GTGGATGGGTTGGTCAGTCC
	Antisense	AACAGGGCATCCAAGTCGAA
DDIT3	Sense	TGTTAAAGATGAGCGGGTGGC
	Antisense	AGTCTGCTTTCAGGTGTGGTG
CHAC1	Sense	GTGGATTTTCGGGTACGGCT
	Antisense	TCTTCAAGGAGCGTCACCAC
GPX4	Sense	TCGGCCGCCTTTGCC
	Antisense	CGATGTCCTTGGCGGAAAAC
PTSG2	Sense	AAGTGCGATTGTACCCGGAC
	Antisense	GTGCACTGTGTTTGGAGTGG
SLC7A11	Sense	TCTGACCATCTGGACGGTGT
	Antisense	AGGAGTTCCACCCAGACTCG
PUMA	Sense	TGCCCTCGGCAGTGTCCTG
	Antisense	AGCGAGAGCGAGGGCTGAG
NOXA	Sense	CTGGGAAGAAGGCGCGCAAGA
	Antisense	GAGTTTGGATATCAGATTCAG
DNMT1	Sense	CCGGCGCGTACCGCCCCAG
	Antisense	GTAAGCATGAGCACCGTTCT
DNMT3A	Sense	GGGGACGTCCGCAGCGTCACAC
	Antisense	CAGGGTTGGACTCGAGAAATCGC
DNMT3B	Sense	CCTGCTGAATTACTCACGCCC C
	Antisense	GTCTGTGTAGTGCACAGGAAAGCC
TET1	Sense	GTGCCAATGGTCAGTACCTC
	Antisense	CTGTAGTCCATGGATTCTGA
